# Supplementary material for: Redox integration of signaling and metabolism in a head and neck cancer model of radiation resistance using COSMRO
Source: Front Oncol. 2023 Jan 4;12:946320. doi: 10.3389/fonc.2022.946320 (PMC9846845; doi:10.3389/fonc.2022.946320)
Supplement: Supplementary file 2 [file DataSheet_2.xlsx]

## Sheet: S1 Metabolites
	Metabolites	KEGGid	Concetration(rSCC/SCC)
1	adenosine	C00212	0.09
2	H2O	C00001	1
3	inosine	C00294	0.38
4	phosphate	C00009	1.52
5	hypoxanthine	C00262	0.48
6	adenine	C00147	2.25
7	guanosine	C00387	0.33
8	guanine	C00242	0.12
9	xanthine	C00385	0.3
10	r5p	C00117	1.54
11	AMP	C00020	2.53
12	Glycine	C00037	0.74
13	ATP	C00002	0.36
14	L-Cysteine	C00097	0.44
15	5oxpro	C01879	0.75
16	L-Glutamate	C00025	0.5
17	L-serine	C00065	1.5
18	Thymine	C00178	0.22
19	dTMP	C00364	1.74
20	L-ornithine	C00077	0.65
21	putrescine	C00134	0.27
22	UMP	C00105	1.92
23	L-Glutamine	C00064	1.1793
24	citr-L	C00327	1.63179
25	g1p	C00103	2.98
26	hypotaurine	C00519	0.68
27	uridine	C00299	0.22
28	uracil	C00106	0.08
29	gthrd	C00051	1.26
30	gthox	C00127	1.4
31	chsterol	C00187	0.3
32	xol25oh	C15519	0.8
33	spermidine	C00315	0.51
34	NH4	C01342
35	r1p	C00442
36	xanthosine	C01762
37	NAD	C00003
38	NADH	C00004
39	GMP	C00144
40	prpp	C00119
41	urate	C00366
42	glucys	C00669
43	ADP	C00008
44	pep	C00074
45	Cys-Gly	C01419
46	gluala	C03740
47	ala-L	C00041
48	3php	C03232
49	pser-L	C01005
50	thf	C00101
51	mlthf	C00143
52	thymd	C00214
53	2drlp	C00672
54	CO2	C00011
55	akg	C00026
56	glu5sa	C01165
57	dUMP	C00365
58	dhf	C00415
59	UDP	C00015
60	UTP	C00075
61	CTP	C00063
62	cbp	C00169
63	g6p	C00092
64	O2	C00007
65	3sala	C00606
66	ppi	C00013
67	IMP	C00130
68	6pgl	C01236
69	Cytidine	C00475
70	pyr	C00022
71	H2O2	C00027	0.74426
72	NADPH	C00005	0.8386
73	NADP	C00006	0.536
74	o2s	C00704
75	6pgc	C00345
76	ru5p-D	C00199
77	ametam	C01137
78	5mta	C00170
79	NH3	C00014
80	cyst-L	C02291	5
81	hcys-L	C00155
82	2obut	C00109
83	f26bp	C00265
84	f6p	C00085
85	fdp	C00354
86	dhap	C00111
87	g3p	C00118
88	glycolysis	C00236
89	Trx1(SS)	C00343
90	Trx1(SH)2	C00342
91	Trx2 (SS)	C00343
92	Trx2(SH)2	C00342
93	Prx1(SH)2	C00000
94	Prx1(SOH)	C00000
95	Prx1(SS)	C00000
96	Prx1(SO2H)	C00000
97	Prx3(SH)2	C00000
98	Prx3(SOH)	C00000
99	Prx3(SS)	C00000
100	Prx3(SO2H)	C00000
101	Grx1(SS)	C00000
102	Grx1(SH)2	C00000
103	Grx2(SS)	C00000
104	Grx2(SH)2	C00000
105	Acetyl-CoA	C00024
106	Mevalonate	C00418
107	Squalene	C00751	15.14

## Sheet: S2 Redox proteomics 
Accession	Description	Score	Coverage	rSCC-61/SCC-61	# AAs	MW [kDa]	calc. pI
P07384	Calpain-1 catalytic subunit OS=Homo sapiens GN=CAPN1 PE=1 SV=1 - [CAN1_HUMAN]	37.95	1.4	9.28154	714	81.8382	5.66846
P43355	Melanoma-associated antigen 1 OS=Homo sapiens GN=MAGEA1 PE=1 SV=1 - [MAGA1_HUMAN]	34.28	2.91	8.31892	309	34.3204	4.85596
P49327	Fatty acid synthase OS=Homo sapiens GN=FASN PE=1 SV=3 - [FAS_HUMAN]	21934.6	54.32	8.29451	2511	273.254	6.44287
Q9H3U1	Protein unc-45 homolog A OS=Homo sapiens GN=UNC45A PE=1 SV=1 - [UN45A_HUMAN]	431.735	6.57	6.78679	944	103.011	6.07471
P11586	C-1-tetrahydrofolate synthase, cytoplasmic OS=Homo sapiens GN=MTHFD1 PE=1 SV=3 - [C1TC_HUMAN]	2008.81	25.99	6.19424	935	101.495	7.29834
O60814	Histone H2B type 1-K OS=Homo sapiens GN=HIST1H2BK PE=1 SV=3 - [H2B1K_HUMAN]	73.1043	7.14	5.79913	126	13.8816	10.3159
Q14247	Src substrate cortactin OS=Homo sapiens GN=CTTN PE=1 SV=2 - [SRC8_HUMAN]	1652.65	27.09	5.09535	550	61.5485	5.40186
P50991	T-complex protein 1 subunit delta OS=Homo sapiens GN=CCT4 PE=1 SV=4 - [TCPD_HUMAN]	568.254	21.15	5.0613	539	57.8878	7.82568
Q96DB2	Histone deacetylase 11 OS=Homo sapiens GN=HDAC11 PE=1 SV=1 - [HDA11_HUMAN]	24.01	4.03	4.57101	347	39.1585	7.6499
Q6UB35	Monofunctional C1-tetrahydrofolate synthase, mitochondrial OS=Homo sapiens GN=MTHFD1L PE=1 SV=1 - [C1TM_HUMAN]	76.22	1.64	4.53452	978	105.724	8.06006
O15067	Phosphoribosylformylglycinamidine synthase OS=Homo sapiens GN=PFAS PE=1 SV=4 - [PUR4_HUMAN]	782.548	13.53	4.18284	1338	144.643	5.75732
P55060	Exportin-2 OS=Homo sapiens GN=CSE1L PE=1 SV=3 - [XPO2_HUMAN]	9398.19	46.45	4.02716	971	110.346	5.77002
P05141	ADP/ATP translocase 2 OS=Homo sapiens GN=SLC25A5 PE=1 SV=7 - [ADT2_HUMAN]	1551.94	32.55	3.90137	298	32.8312	9.68604
Q99832	T-complex protein 1 subunit eta OS=Homo sapiens GN=CCT7 PE=1 SV=2 - [TCPH_HUMAN]	810.37	16.21	3.87926	543	59.3289	7.6499
P68104	Elongation factor 1-alpha 1 OS=Homo sapiens GN=EEF1A1 PE=1 SV=1 - [EF1A1_HUMAN]	4359.56	38.96	3.26596	462	50.1091	9.01221
Q9BQE3	Tubulin alpha-1C chain OS=Homo sapiens GN=TUBA1C PE=1 SV=1 - [TBA1C_HUMAN]	15837.7	46.55	3.26049	449	49.8635	5.09717
Q9NUQ9	Protein FAM49B OS=Homo sapiens GN=FAM49B PE=1 SV=1 - [FA49B_HUMAN]	51.95	4.01	3.24236	324	36.7246	6.06201
Q13435	Splicing factor 3B subunit 2 OS=Homo sapiens GN=SF3B2 PE=1 SV=2 - [SF3B2_HUMAN]	194.084	7.6	3.1905	895	100.165	5.66846
P48506	Glutamate--cysteine ligase catalytic subunit OS=Homo sapiens GN=GCLC PE=1 SV=2 - [GSH1_HUMAN]	106.558	6.28	3.11419	637	72.7193	6.0874
P05787	Keratin, type II cytoskeletal 8 OS=Homo sapiens GN=KRT8 PE=1 SV=7 - [K2C8_HUMAN]	4239.08	12.01	3.04723	483	53.6711	5.59229
Q00839	Heterogeneous nuclear ribonucleoprotein U OS=Homo sapiens GN=HNRNPU PE=1 SV=6 - [HNRPU_HUMAN]	636.41	12.48	2.98923	825	90.528	5.99854
P22102	Trifunctional purine biosynthetic protein adenosine-3 OS=Homo sapiens GN=GART PE=1 SV=1 - [PUR2_HUMAN]	949.078	23.27	2.98759	1010	107.699	6.69775
P49411	Elongation factor Tu, mitochondrial OS=Homo sapiens GN=TUFM PE=1 SV=2 - [EFTU_HUMAN]	217.746	11.95	2.94966	452	49.5102	7.60596
P13489	Ribonuclease inhibitor OS=Homo sapiens GN=RNH1 PE=1 SV=2 - [RINI_HUMAN]	205.791	5.64	2.92782	461	49.9411	4.81787
P07814	Bifunctional glutamate/proline--tRNA ligase OS=Homo sapiens GN=EPRS PE=1 SV=5 - [SYEP_HUMAN]	183.37	3.77	2.89751	1512	170.483	7.32764
P56192	Methionine--tRNA ligase, cytoplasmic OS=Homo sapiens GN=MARS PE=1 SV=2 - [SYMC_HUMAN]	37.19	1.33	2.8656	900	101.052	6.16357
P23396	40S ribosomal protein S3 OS=Homo sapiens GN=RPS3 PE=1 SV=2 - [RS3_HUMAN]	41.45	5.35	2.84627	243	26.6714	9.65674
P28340	DNA polymerase delta catalytic subunit OS=Homo sapiens GN=POLD1 PE=1 SV=2 - [DPOD1_HUMAN]	163.895	1.9	2.79449	1107	123.553	7.03467
P06748	Nucleophosmin OS=Homo sapiens GN=NPM1 PE=1 SV=2 - [NPM_HUMAN]	30.94	2.38	2.71032	294	32.5548	4.77979
P51003	Poly(A) polymerase alpha OS=Homo sapiens GN=PAPOLA PE=1 SV=4 - [PAPOA_HUMAN]	67.9	3.22	2.69778	745	82.791	7.37158
P62826	GTP-binding nuclear protein Ran OS=Homo sapiens GN=RAN PE=1 SV=3 - [RAN_HUMAN]	80.29	9.72	2.67859	216	24.4076	7.48877
P52597	Heterogeneous nuclear ribonucleoprotein F OS=Homo sapiens GN=HNRNPF PE=1 SV=3 - [HNRPF_HUMAN]	81.45	4.1	2.50224	415	45.6429	5.57959
P27708	CAD protein OS=Homo sapiens GN=CAD PE=1 SV=3 - [PYR1_HUMAN]	541.296	4.27	2.48831	2225	242.829	6.45557
P31943	Heterogeneous nuclear ribonucleoprotein H OS=Homo sapiens GN=HNRNPH1 PE=1 SV=4 - [HNRH1_HUMAN]	77.84	3.79	2.36714	449	49.1984	6.30322
O14980	Exportin-1 OS=Homo sapiens GN=XPO1 PE=1 SV=1 - [XPO1_HUMAN]	2686.81	31.19	2.33153	1071	123.306	6.06201
Q01813	6-phosphofructokinase type C OS=Homo sapiens GN=PFKP PE=1 SV=2 - [K6PP_HUMAN]	35.35	1.28	2.27471	784	85.5415	7.54736
Q15021	Condensin complex subunit 1 OS=Homo sapiens GN=NCAPD2 PE=1 SV=3 - [CND1_HUMAN]	96.979	0.71	2.18041	1401	157.082	6.60986
P27824	Calnexin OS=Homo sapiens GN=CANX PE=1 SV=2 - [CALX_HUMAN]	224.65	7.94	2.16607	592	67.5259	4.60205
O43719	HIV Tat-specific factor 1 OS=Homo sapiens GN=HTATSF1 PE=1 SV=1 - [HTSF1_HUMAN]	48.84	2.12	2.13027	755	85.8006	4.39893
Q9UJS0	Calcium-binding mitochondrial carrier protein Aralar2 OS=Homo sapiens GN=SLC25A13 PE=1 SV=2 - [CMC2_HUMAN]	37.89	1.19	2.04456	675	74.1286	8.6167
Q5H9R7	Serine/threonine-protein phosphatase 6 regulatory subunit 3 OS=Homo sapiens GN=PPP6R3 PE=1 SV=2 - [PP6R3_HUMAN]	191.1	4.7	2.01006	873	97.6076	4.60205
P26640	Valine--tRNA ligase OS=Homo sapiens GN=VARS PE=1 SV=4 - [SYVC_HUMAN]	837.468	14.56	2.0027	1264	140.387	7.59131
P15924	Desmoplakin OS=Homo sapiens GN=DSP PE=1 SV=3 - [DESP_HUMAN]	3421.1	19.54	1.99249	2871	331.569	6.81494
P41252	Isoleucine--tRNA ligase, cytoplasmic OS=Homo sapiens GN=IARS PE=1 SV=2 - [SYIC_HUMAN]	234.944	5.78	1.98999	1262	144.406	6.15088
Q9P2J5	Leucine--tRNA ligase, cytoplasmic OS=Homo sapiens GN=LARS PE=1 SV=2 - [SYLC_HUMAN]	140.097	4	1.97105	1176	134.379	7.29834
Q13509	Tubulin beta-3 chain OS=Homo sapiens GN=TUBB3 PE=1 SV=2 - [TBB3_HUMAN]	3684.26	34.67	1.94572	450	50.4003	4.93213
Q15393	Splicing factor 3B subunit 3 OS=Homo sapiens GN=SF3B3 PE=1 SV=4 - [SF3B3_HUMAN]	55.98	1.97	1.92734	1217	135.492	5.26221
Q13085	Acetyl-CoA carboxylase 1 OS=Homo sapiens GN=ACACA PE=1 SV=2 - [ACACA_HUMAN]	1481.8	11.68	1.90734	2346	265.385	6.3667
P53992	Protein transport protein Sec24C OS=Homo sapiens GN=SEC24C PE=1 SV=3 - [SC24C_HUMAN]	146.248	5.39	1.90093	1094	118.249	7.06396
P68371	Tubulin beta-4B chain OS=Homo sapiens GN=TUBB4B PE=1 SV=1 - [TBB4B_HUMAN]	8395.86	58.88	1.88641	445	49.799	4.89404
O00429	Dynamin-1-like protein OS=Homo sapiens GN=DNM1L PE=1 SV=2 - [DNM1L_HUMAN]	83.3295	5.03	1.81062	736	81.8261	6.81494
Q9UJC3	Protein Hook homolog 1 OS=Homo sapiens GN=HOOK1 PE=1 SV=2 - [HOOK1_HUMAN]	109.23	3.85	1.8106	728	84.5948	5.14795
Q8TEQ6	Gem-associated protein 5 OS=Homo sapiens GN=GEMIN5 PE=1 SV=3 - [GEMI5_HUMAN]	66.7	1.92	1.79463	1508	168.483	6.62451
P25705	ATP synthase subunit alpha, mitochondrial OS=Homo sapiens GN=ATP5A1 PE=1 SV=1 - [ATPA_HUMAN]	108.47	6.87	1.78893	553	59.7136	9.12939
P17987	T-complex protein 1 subunit alpha OS=Homo sapiens GN=TCP1 PE=1 SV=1 - [TCPA_HUMAN]	72.86	2.7	1.75416	556	60.3056	6.11279
Q06830	Peroxiredoxin-1 OS=Homo sapiens GN=PRDX1 PE=1 SV=1 - [PRDX1_HUMAN]	92.6903	10.55	1.74207	199	22.0963	8.1333
P49368	T-complex protein 1 subunit gamma OS=Homo sapiens GN=CCT3 PE=1 SV=4 - [TCPG_HUMAN]	303.541	8.62	1.69706	545	60.4953	6.49365
P05023	Sodium/potassium-transporting ATPase subunit alpha-1 OS=Homo sapiens GN=ATP1A1 PE=1 SV=1 - [AT1A1_HUMAN]	7913.78	41.25	1.6834	1023	112.824	5.49072
Q08J23	tRNA (cytosine(34)-C(5))-methyltransferase OS=Homo sapiens GN=NSUN2 PE=1 SV=2 - [NSUN2_HUMAN]	64.7	1.43	1.67956	767	86.4158	6.771
O43175	D-3-phosphoglycerate dehydrogenase OS=Homo sapiens GN=PHGDH PE=1 SV=4 - [SERA_HUMAN]	953.51	14.82	1.65109	533	56.6144	6.7124
P53396	ATP-citrate synthase OS=Homo sapiens GN=ACLY PE=1 SV=3 - [ACLY_HUMAN]	3993.16	41.24	1.59137	1101	120.762	7.32764
P40227	T-complex protein 1 subunit zeta OS=Homo sapiens GN=CCT6A PE=1 SV=3 - [TCPZ_HUMAN]	416.699	8.85	1.55895	531	57.9876	6.68311
Q00325	Phosphate carrier protein, mitochondrial OS=Homo sapiens GN=SLC25A3 PE=1 SV=2 - [MPCP_HUMAN]	58.86	3.31	1.55396	362	40.0687	9.37842
O14929	Histone acetyltransferase type B catalytic subunit OS=Homo sapiens GN=HAT1 PE=1 SV=1 - [HAT1_HUMAN]	83.18	3.1	1.54837	419	49.4808	5.69385
Q15149	Plectin OS=Homo sapiens GN=PLEC PE=1 SV=3 - [PLEC_HUMAN]	53.34	0.79	1.52343	4684	531.466	5.96045
P55265	Double-stranded RNA-specific adenosine deaminase OS=Homo sapiens GN=ADAR PE=1 SV=4 - [DSRAD_HUMAN]	37.27	0.98	1.50286	1226	135.981	8.646
Q8WUM4	Programmed cell death 6-interacting protein OS=Homo sapiens GN=PDCD6IP PE=1 SV=1 - [PDC6I_HUMAN]	379.448	6.91	1.4679	868	95.9631	6.52197
P63261	Actin, cytoplasmic 2 OS=Homo sapiens GN=ACTG1 PE=1 SV=1 - [ACTG_HUMAN]	4312.09	51.73	1.45004	375	41.7658	5.47803
O75874	Isocitrate dehydrogenase [NADP] cytoplasmic OS=Homo sapiens GN=IDH1 PE=1 SV=2 - [IDHC_HUMAN]	400.831	17.63	1.4322	414	46.6295	7.00537
Q9UI26	Importin-11 OS=Homo sapiens GN=IPO11 PE=1 SV=1 - [IPO11_HUMAN]	108.603	2.46	1.42466	975	112.463	5.24951
P38646	Stress-70 protein, mitochondrial OS=Homo sapiens GN=HSPA9 PE=1 SV=2 - [GRP75_HUMAN]	53.08	1.62	1.39191	679	73.6348	6.16357
Q9UL46	Proteasome activator complex subunit 2 OS=Homo sapiens GN=PSME2 PE=1 SV=4 - [PSME2_HUMAN]	103.267	15.9	1.38164	239	27.3843	5.73193
Q92990	Glomulin OS=Homo sapiens GN=GLMN PE=1 SV=2 - [GLMN_HUMAN]	89.71	4.55	1.36036	594	68.1646	5.32568
P31153	S-adenosylmethionine synthase isoform type-2 OS=Homo sapiens GN=MAT2A PE=1 SV=1 - [METK2_HUMAN]	147.169	3.8	1.35577	395	43.6333	6.48096
Q86UP2	Kinectin OS=Homo sapiens GN=KTN1 PE=1 SV=1 - [KTN1_HUMAN]	56.07	0.88	1.33876	1357	156.179	5.64307
P68363	Tubulin alpha-1B chain OS=Homo sapiens GN=TUBA1B PE=1 SV=1 - [TBA1B_HUMAN]	16597.9	55.43	1.32983	451	50.1196	5.05908
Q8WWM7	Ataxin-2-like protein OS=Homo sapiens GN=ATXN2L PE=1 SV=2 - [ATX2L_HUMAN]	39.39	2.14	1.32546	1075	113.304	8.5874
O75694	Nuclear pore complex protein Nup155 OS=Homo sapiens GN=NUP155 PE=1 SV=1 - [NU155_HUMAN]	316.095	6.47	1.31658	1391	155.1	6.16357
O95347	Structural maintenance of chromosomes protein 2 OS=Homo sapiens GN=SMC2 PE=1 SV=2 - [SMC2_HUMAN]	66.5026	1.75	1.31454	1197	135.572	8.42627
Q6NUK1	Calcium-binding mitochondrial carrier protein SCaMC-1 OS=Homo sapiens GN=SLC25A24 PE=1 SV=2 - [SCMC1_HUMAN]	56.99	3.35	1.30985	477	53.3203	6.32861
Q9UBF2	Coatomer subunit gamma-2 OS=Homo sapiens GN=COPG2 PE=1 SV=1 - [COPG2_HUMAN]	61.23	1.38	1.2903	871	97.5596	5.80811
Q12769	Nuclear pore complex protein Nup160 OS=Homo sapiens GN=NUP160 PE=1 SV=3 - [NU160_HUMAN]	42.46	1.25	1.28659	1436	162.017	5.50342
P30153	Serine/threonine-protein phosphatase 2A 65 kDa regulatory subunit A alpha isoform OS=Homo sapiens GN=PPP2R1A PE=1 SV=4 - [2AAA_HUMAN]	136.131	7.81	1.28401	589	65.2669	5.10986
P52732	Kinesin-like protein KIF11 OS=Homo sapiens GN=KIF11 PE=1 SV=2 - [KIF11_HUMAN]	1095.52	20.36	1.27902	1056	119.085	5.64307
P04843	Dolichyl-diphosphooligosaccharide--protein glycosyltransferase subunit 1 OS=Homo sapiens GN=RPN1 PE=1 SV=1 - [RPN1_HUMAN]	129.856	8.57	1.25092	607	68.5268	6.37939
P07437	Tubulin beta chain OS=Homo sapiens GN=TUBB PE=1 SV=2 - [TBB5_HUMAN]	8841.77	59.01	1.2413	444	49.639	4.89404
P61978	Heterogeneous nuclear ribonucleoprotein K OS=Homo sapiens GN=HNRNPK PE=1 SV=1 - [HNRPK_HUMAN]	181.924	16.85	1.23884	463	50.9444	5.5415
P46060	Ran GTPase-activating protein 1 OS=Homo sapiens GN=RANGAP1 PE=1 SV=1 - [RAGP1_HUMAN]	116.552	4.77	1.23381	587	63.5023	4.67822
P14618	Pyruvate kinase isozymes M1/M2 OS=Homo sapiens GN=PKM PE=1 SV=4 - [KPYM_HUMAN]	895.27	25.24	1.22792	531	57.9	7.84033
O43264	Centromere/kinetochore protein zw10 homolog OS=Homo sapiens GN=ZW10 PE=1 SV=3 - [ZW10_HUMAN]	236.29	4.24	1.22674	779	88.7729	6.26514
P43243	Matrin-3 OS=Homo sapiens GN=MATR3 PE=1 SV=2 - [MATR3_HUMAN]	48.73	2.48	1.21844	847	94.5648	6.25244
P52292	Importin subunit alpha-2 OS=Homo sapiens GN=KPNA2 PE=1 SV=1 - [IMA2_HUMAN]	52.5	2.84	1.20472	529	57.8259	5.40186
Q6ZRP7	Sulfhydryl oxidase 2 OS=Homo sapiens GN=QSOX2 PE=1 SV=3 - [QSOX2_HUMAN]	139.1	2.29	1.20374	698	77.4796	7.72314
A5YKK6	CCR4-NOT transcription complex subunit 1 OS=Homo sapiens GN=CNOT1 PE=1 SV=2 - [CNOT1_HUMAN]	119.744	1.09	1.19871	2376	266.768	7.10791
Q92667	A-kinase anchor protein 1, mitochondrial OS=Homo sapiens GN=AKAP1 PE=1 SV=1 - [AKAP1_HUMAN]	459.024	2.66	1.19746	903	97.2809	4.94482
O75534	Cold shock domain-containing protein E1 OS=Homo sapiens GN=CSDE1 PE=1 SV=2 - [CSDE1_HUMAN]	608.477	13.41	1.19665	798	88.8289	6.25244
Q06323	Proteasome activator complex subunit 1 OS=Homo sapiens GN=PSME1 PE=1 SV=1 - [PSME1_HUMAN]	589.616	22.49	1.18678	249	28.705	6.02393
P42704	Leucine-rich PPR motif-containing protein, mitochondrial OS=Homo sapiens GN=LRPPRC PE=1 SV=3 - [LPPRC_HUMAN]	3459.63	37.45	1.16904	1394	157.805	6.12549
P21333	Filamin-A OS=Homo sapiens GN=FLNA PE=1 SV=4 - [FLNA_HUMAN]	5814.17	23.46	1.16799	2647	280.564	6.06201
Q14694	Ubiquitin carboxyl-terminal hydrolase 10 OS=Homo sapiens GN=USP10 PE=1 SV=2 - [UBP10_HUMAN]	29.95	1.75	1.16797	798	87.0798	5.31299
P48643	T-complex protein 1 subunit epsilon OS=Homo sapiens GN=CCT5 PE=1 SV=1 - [TCPE_HUMAN]	158.43	3.14	1.1646	541	59.6328	5.65576
P16615	Sarcoplasmic/endoplasmic reticulum calcium ATPase 2 OS=Homo sapiens GN=ATP2A2 PE=1 SV=1 - [AT2A2_HUMAN]	3589.47	28.21	1.16026	1042	114.683	5.33838
P04406	Glyceraldehyde-3-phosphate dehydrogenase OS=Homo sapiens GN=GAPDH PE=1 SV=3 - [G3P_HUMAN]	428.327	8.66	1.1481	335	36.0304	8.45557
Q9UP83	Conserved oligomeric Golgi complex subunit 5 OS=Homo sapiens GN=COG5 PE=1 SV=3 - [COG5_HUMAN]	89.86	1.67	1.14302	839	92.6848	6.59521
P50454	Serpin H1 OS=Homo sapiens GN=SERPINH1 PE=1 SV=2 - [SERPH_HUMAN]	52.07	6.22	1.07341	418	46.4112	8.68994
P46940	Ras GTPase-activating-like protein IQGAP1 OS=Homo sapiens GN=IQGAP1 PE=1 SV=1 - [IQGA1_HUMAN]	2099.81	18.11	1.05325	1657	189.134	6.48096
Q9BSJ8	Extended synaptotagmin-1 OS=Homo sapiens GN=ESYT1 PE=1 SV=1 - [ESYT1_HUMAN]	255.655	3.89	1.0232	1104	122.78	5.8335
O60506	Heterogeneous nuclear ribonucleoprotein Q OS=Homo sapiens GN=SYNCRIP PE=1 SV=2 - [HNRPQ_HUMAN]	320.011	7.7	1.01816	623	69.5596	8.5874
P23526	Adenosylhomocysteinase OS=Homo sapiens GN=AHCY PE=1 SV=4 - [SAHH_HUMAN]	96.34	2.78	1.01749	432	47.6852	6.34131
O75153	Clustered mitochondria protein homolog OS=Homo sapiens GN=CLUH PE=1 SV=2 - [CLU_HUMAN]	652.451	8.71	1.00024	1309	146.577	6.12549
Q04637	Eukaryotic translation initiation factor 4 gamma 1 OS=Homo sapiens GN=EIF4G1 PE=1 SV=4 - [IF4G1_HUMAN]	43.88	0.56	0.999757	1599	175.382	5.32568
O00148	ATP-dependent RNA helicase DDX39A OS=Homo sapiens GN=DDX39A PE=1 SV=2 - [DX39A_HUMAN]	48.12	2.34	0.99562	427	49.098	5.68115
Q96P70	Importin-9 OS=Homo sapiens GN=IPO9 PE=1 SV=3 - [IPO9_HUMAN]	1397.25	16.81	0.982375	1041	115.889	4.80518
Q15365	Poly(rC)-binding protein 1 OS=Homo sapiens GN=PCBP1 PE=1 SV=2 - [PCBP1_HUMAN]	267.463	11.52	0.973126	356	37.4739	7.09326
P08238	Heat shock protein HSP 90-beta OS=Homo sapiens GN=HSP90AB1 PE=1 SV=4 - [HS90B_HUMAN]	6190.38	38.67	0.969498	724	83.2121	5.03369
Q92973	Transportin-1 OS=Homo sapiens GN=TNPO1 PE=1 SV=2 - [TNPO1_HUMAN]	1911.2	21.71	0.967685	898	102.289	4.98291
P10809	60 kDa heat shock protein, mitochondrial OS=Homo sapiens GN=HSPD1 PE=1 SV=2 - [CH60_HUMAN]	4102.48	47.99	0.954117	573	61.0164	5.87158
O14974	Protein phosphatase 1 regulatory subunit 12A OS=Homo sapiens GN=PPP1R12A PE=1 SV=1 - [MYPT1_HUMAN]	203.24	1.65	0.933173	1030	115.211	5.40186
Q8TEX9	Importin-4 OS=Homo sapiens GN=IPO4 PE=1 SV=2 - [IPO4_HUMAN]	2342.11	27.38	0.928843	1081	118.64	4.95752
Q58FF6	Putative heat shock protein HSP 90-beta 4 OS=Homo sapiens GN=HSP90AB4P PE=5 SV=1 - [H90B4_HUMAN]	272.143	5.15	0.927822	505	58.2276	4.729
Q93009	Ubiquitin carboxyl-terminal hydrolase 7 OS=Homo sapiens GN=USP7 PE=1 SV=2 - [UBP7_HUMAN]	174.57	3.27	0.920438	1102	128.22	5.5542
Q6PIU2	Neutral cholesterol ester hydrolase 1 OS=Homo sapiens GN=NCEH1 PE=1 SV=3 - [NCEH1_HUMAN]	610.332	10.05	0.919341	408	45.7787	7.2251
P45880	Voltage-dependent anion-selective channel protein 2 OS=Homo sapiens GN=VDAC2 PE=1 SV=2 - [VDAC2_HUMAN]	478.537	28.57	0.912111	294	31.5465	7.56201
P07900	Heat shock protein HSP 90-alpha OS=Homo sapiens GN=HSP90AA1 PE=1 SV=5 - [HS90A_HUMAN]	3362.03	17.08	0.871064	732	84.6067	5.021
Q9Y490	Talin-1 OS=Homo sapiens GN=TLN1 PE=1 SV=3 - [TLN1_HUMAN]	1637.64	11.73	0.867851	2541	269.599	6.07471
O15027	Protein transport protein Sec16A OS=Homo sapiens GN=SEC16A PE=1 SV=3 - [SC16A_HUMAN]	30.93	0.5	0.865542	2179	233.373	5.63037
P68032	Actin, alpha cardiac muscle 1 OS=Homo sapiens GN=ACTC1 PE=1 SV=1 - [ACTC_HUMAN]	2634.25	24.93	0.847724	377	41.9919	5.38916
Q00610	Clathrin heavy chain 1 OS=Homo sapiens GN=CLTC PE=1 SV=5 - [CLH1_HUMAN]	876.089	10.93	0.840325	1675	191.493	5.69385
P42166	Lamina-associated polypeptide 2, isoform alpha OS=Homo sapiens GN=TMPO PE=1 SV=2 - [LAP2A_HUMAN]	347.767	8.79	0.832564	694	75.4456	7.66455
P11142	Heat shock cognate 71 kDa protein OS=Homo sapiens GN=HSPA8 PE=1 SV=1 - [HSP7C_HUMAN]	982.581	13.31	0.797364	646	70.8542	5.51611
P35221	Catenin alpha-1 OS=Homo sapiens GN=CTNNA1 PE=1 SV=1 - [CTNA1_HUMAN]	258.59	5.19	0.791412	906	100.009	6.29053
Q659C4	La-related protein 1B OS=Homo sapiens GN=LARP1B PE=1 SV=2 - [LAR1B_HUMAN]	74.49	1.53	0.7775	914	105.257	7.60596
Q01650	Large neutral amino acids transporter small subunit 1 OS=Homo sapiens GN=SLC7A5 PE=1 SV=2 - [LAT1_HUMAN]	288.08	6.71	0.761793	507	54.9743	7.72314
Q5T6F2	Ubiquitin-associated protein 2 OS=Homo sapiens GN=UBAP2 PE=1 SV=1 - [UBAP2_HUMAN]	39.03	1.34	0.733461	1119	117.044	7.34229
P58107	Epiplakin OS=Homo sapiens GN=EPPK1 PE=1 SV=2 - [EPIPL_HUMAN]	2103.98	14.56	0.724278	5090	555.279	5.60498
Q14974	Importin subunit beta-1 OS=Homo sapiens GN=KPNB1 PE=1 SV=2 - [IMB1_HUMAN]	7019.08	41.55	0.711075	876	97.108	4.77979
Q92945	Far upstream element-binding protein 2 OS=Homo sapiens GN=KHSRP PE=1 SV=4 - [FUBP2_HUMAN]	657.082	14.06	0.706784	711	73.07	7.29834
Q15366	Poly(rC)-binding protein 2 OS=Homo sapiens GN=PCBP2 PE=1 SV=1 - [PCBP2_HUMAN]	119.05	6.85	0.702357	365	38.5556	6.78564
Q14139	Ubiquitin conjugation factor E4 A OS=Homo sapiens GN=UBE4A PE=1 SV=2 - [UBE4A_HUMAN]	149.28	4.13	0.692783	1066	122.482	5.23682
P22223	Cadherin-3 OS=Homo sapiens GN=CDH3 PE=1 SV=2 - [CADH3_HUMAN]	126.997	3.62	0.69023	829	91.3616	4.75439
P49736	DNA replication licensing factor MCM2 OS=Homo sapiens GN=MCM2 PE=1 SV=4 - [MCM2_HUMAN]	75.53	1.44	0.679716	904	101.832	5.51611
Q6P2E9	Enhancer of mRNA-decapping protein 4 OS=Homo sapiens GN=EDC4 PE=1 SV=1 - [EDC4_HUMAN]	75	1.14	0.671035	1401	151.567	5.85889
Q8TCT9	Minor histocompatibility antigen H13 OS=Homo sapiens GN=HM13 PE=1 SV=1 - [HM13_HUMAN]	62.3991	2.39	0.670842	377	41.4616	6.43018
O43847	Nardilysin OS=Homo sapiens GN=NRD1 PE=1 SV=2 - [NRDC_HUMAN]	29.58	1.04	0.659875	1150	131.488	4.99561
P63010	AP-2 complex subunit beta OS=Homo sapiens GN=AP2B1 PE=1 SV=1 - [AP2B1_HUMAN]	38.9	2.24	0.654141	937	104.486	5.37646
Q9Y5L0	Transportin-3 OS=Homo sapiens GN=TNPO3 PE=1 SV=3 - [TNPO3_HUMAN]	98.7223	1.84	0.650286	923	104.136	5.56689
Q86VP6	Cullin-associated NEDD8-dissociated protein 1 OS=Homo sapiens GN=CAND1 PE=1 SV=2 - [CAND1_HUMAN]	5083.26	37.07	0.646898	1230	136.289	5.78271
Q04695	Keratin, type I cytoskeletal 17 OS=Homo sapiens GN=KRT17 PE=1 SV=2 - [K1C17_HUMAN]	3113.26	19.21	0.641006	432	48.076	5.021
P00533	Epidermal growth factor receptor OS=Homo sapiens GN=EGFR PE=1 SV=2 - [EGFR_HUMAN]	159.032	2.89	0.637633	1210	134.19	6.68311
Q9BZQ8	Protein Niban OS=Homo sapiens GN=FAM129A PE=1 SV=1 - [NIBAN_HUMAN]	216.78	2.91	0.634052	928	103.07	4.77979
Q96RU2	Ubiquitin carboxyl-terminal hydrolase 28 OS=Homo sapiens GN=USP28 PE=1 SV=1 - [UBP28_HUMAN]	74.43	2.14	0.631594	1077	122.414	5.19873
O60518	Ran-binding protein 6 OS=Homo sapiens GN=RANBP6 PE=1 SV=2 - [RNBP6_HUMAN]	392.847	4.71	0.614017	1105	124.633	5.0083
Q14008	Cytoskeleton-associated protein 5 OS=Homo sapiens GN=CKAP5 PE=1 SV=3 - [CKAP5_HUMAN]	273.704	2.76	0.611511	2032	225.352	7.79639
P02786	Transferrin receptor protein 1 OS=Homo sapiens GN=TFRC PE=1 SV=2 - [TFR1_HUMAN]	88.8883	1.84	0.604783	760	84.8179	6.60986
P22314	Ubiquitin-like modifier-activating enzyme 1 OS=Homo sapiens GN=UBA1 PE=1 SV=3 - [UBA1_HUMAN]	209.425	4.25	0.58071	1058	117.774	5.75732
P13639	Elongation factor 2 OS=Homo sapiens GN=EEF2 PE=1 SV=4 - [EF2_HUMAN]	5719.86	42.07	0.553776	858	95.277	6.82959
O95373	Importin-7 OS=Homo sapiens GN=IPO7 PE=1 SV=1 - [IPO7_HUMAN]	6431.67	38.15	0.545477	1038	119.44	4.81787
Q9NZM1	Myoferlin OS=Homo sapiens GN=MYOF PE=1 SV=1 - [MYOF_HUMAN]	568.005	6.94	0.541528	2061	234.561	6.17627
Q92797	Symplekin OS=Homo sapiens GN=SYMPK PE=1 SV=2 - [SYMPK_HUMAN]	40.62	1.81	0.516853	1274	141.059	6.12549
Q9Y3P9	Rab GTPase-activating protein 1 OS=Homo sapiens GN=RABGAP1 PE=1 SV=3 - [RBGP1_HUMAN]	73.18	2.62	0.514895	1069	121.66	5.24951
P08865	40S ribosomal protein SA OS=Homo sapiens GN=RPSA PE=1 SV=4 - [RSSA_HUMAN]	81.35	4.41	0.511732	295	32.8334	4.86865
Q04206	Transcription factor p65 OS=Homo sapiens GN=RELA PE=1 SV=2 - [TF65_HUMAN]	53.86	4.17	0.501725	551	60.1814	5.68115
P60842	Eukaryotic initiation factor 4A-I OS=Homo sapiens GN=EIF4A1 PE=1 SV=1 - [IF4A1_HUMAN]	93.0437	5.17	0.491604	406	46.1246	5.47803
P06733	Alpha-enolase OS=Homo sapiens GN=ENO1 PE=1 SV=2 - [ENOA_HUMAN]	759.353	17.51	0.489051	434	47.1393	7.38623
O15118	Niemann-Pick C1 protein OS=Homo sapiens GN=NPC1 PE=1 SV=2 - [NPC1_HUMAN]	83.49	0.94	0.486437	1278	142.074	5.36377
P35579	Myosin-9 OS=Homo sapiens GN=MYH9 PE=1 SV=4 - [MYH9_HUMAN]	83.78	1.02	0.466616	1960	226.392	5.60498
O75369	Filamin-B OS=Homo sapiens GN=FLNB PE=1 SV=2 - [FLNB_HUMAN]	2798.75	14.68	0.462727	2602	277.99	5.73193
Q00341	Vigilin OS=Homo sapiens GN=HDLBP PE=1 SV=2 - [VIGLN_HUMAN]	244.945	3.39	0.452428	1268	141.368	6.87354
P62937	Peptidyl-prolyl cis-trans isomerase A OS=Homo sapiens GN=PPIA PE=1 SV=2 - [PPIA_HUMAN]	111.627	10.91	0.450273	165	18.0009	7.81104
O43156	TELO2-interacting protein 1 homolog OS=Homo sapiens GN=TTI1 PE=1 SV=3 - [TTI1_HUMAN]	137.616	1.19	0.449919	1089	121.992	5.97314
P40763	Signal transducer and activator of transcription 3 OS=Homo sapiens GN=STAT3 PE=1 SV=2 - [STAT3_HUMAN]	214.663	5.58	0.444057	770	88.0114	6.30322
Q9NVI1	Fanconi anemia group I protein OS=Homo sapiens GN=FANCI PE=1 SV=4 - [FANCI_HUMAN]	108.509	1.13	0.443947	1328	149.229	6.7417
P16144	Integrin beta-4 OS=Homo sapiens GN=ITGB4 PE=1 SV=5 - [ITB4_HUMAN]	222.457	4.61	0.434379	1822	202.039	6.0874
P0CG48	Polyubiquitin-C OS=Homo sapiens GN=UBC PE=1 SV=3 - [UBC_HUMAN]	1335.3	44.67	0.422603	685	76.9915	7.66455
P12814	Alpha-actinin-1 OS=Homo sapiens GN=ACTN1 PE=1 SV=2 - [ACTN1_HUMAN]	281.736	4.26	0.417198	892	102.993	5.41455
P08195	4F2 cell-surface antigen heavy chain OS=Homo sapiens GN=SLC3A2 PE=1 SV=3 - [4F2_HUMAN]	1371.35	21.11	0.413682	630	67.9517	5.0083
O00410	Importin-5 OS=Homo sapiens GN=IPO5 PE=1 SV=4 - [IPO5_HUMAN]	8430.71	44.94	0.410781	1097	123.55	4.94482
Q96JB2	Conserved oligomeric Golgi complex subunit 3 OS=Homo sapiens GN=COG3 PE=1 SV=3 - [COG3_HUMAN]	98.9115	1.81	0.409599	828	94.0363	5.56689
O43592	Exportin-T OS=Homo sapiens GN=XPOT PE=1 SV=2 - [XPOT_HUMAN]	62.29	1.56	0.405292	962	109.893	5.38916
P49588	Alanine--tRNA ligase, cytoplasmic OS=Homo sapiens GN=AARS PE=1 SV=2 - [SYAC_HUMAN]	2269.76	21.59	0.40511	968	106.743	5.52881
Q9UIA9	Exportin-7 OS=Homo sapiens GN=XPO7 PE=1 SV=3 - [XPO7_HUMAN]	73.91	1.38	0.401057	1087	123.828	6.31592
P27816	Microtubule-associated protein 4 OS=Homo sapiens GN=MAP4 PE=1 SV=3 - [MAP4_HUMAN]	92.0493	3.82	0.395804	1152	120.93	5.42725
P02545	Prelamin-A/C OS=Homo sapiens GN=LMNA PE=1 SV=1 - [LMNA_HUMAN]	188.249	5.87	0.394518	664	74.0947	7.02002
Q9Y6E2	Basic leucine zipper and W2 domain-containing protein 2 OS=Homo sapiens GN=BZW2 PE=1 SV=1 - [BZW2_HUMAN]	76.6998	4.77	0.378957	419	48.132	6.68311
Q9NQW6	Actin-binding protein anillin OS=Homo sapiens GN=ANLN PE=1 SV=2 - [ANLN_HUMAN]	275.669	7.38	0.378819	1124	124.122	8.07471
P20810	Calpastatin OS=Homo sapiens GN=CAST PE=1 SV=4 - [ICAL_HUMAN]	187.47	4.8	0.374647	708	76.5263	5.07178
P11021	78 kDa glucose-regulated protein OS=Homo sapiens GN=HSPA5 PE=1 SV=2 - [GRP78_HUMAN]	574.604	10.4	0.374246	654	72.2884	5.16064
P13797	Plastin-3 OS=Homo sapiens GN=PLS3 PE=1 SV=4 - [PLST_HUMAN]	114.08	2.86	0.372739	630	70.7662	5.60498
Q07157	Tight junction protein ZO-1 OS=Homo sapiens GN=TJP1 PE=1 SV=3 - [ZO1_HUMAN]	43.31	0.74	0.363871	1748	195.34	6.69775
Q9C0E2	Exportin-4 OS=Homo sapiens GN=XPO4 PE=1 SV=2 - [XPO4_HUMAN]	159.476	4.87	0.357588	1151	130.056	5.04639
Q96R06	Sperm-associated antigen 5 OS=Homo sapiens GN=SPAG5 PE=1 SV=2 - [SPAG5_HUMAN]	101.85	2.35	0.352434	1193	134.338	4.99561
O60664	Perilipin-3 OS=Homo sapiens GN=PLIN3 PE=1 SV=3 - [PLIN3_HUMAN]	313.858	11.06	0.347747	434	47.0459	5.43994
Q8N4X5	Actin filament-associated protein 1-like 2 OS=Homo sapiens GN=AFAP1L2 PE=1 SV=1 - [AF1L2_HUMAN]	105.836	4.28	0.337523	818	91.2431	5.31299
O43143	Putative pre-mRNA-splicing factor ATP-dependent RNA helicase DHX15 OS=Homo sapiens GN=DHX15 PE=1 SV=2 - [DHX15_HUMAN]	74.4	1.51	0.301438	795	90.8752	7.45947
Q6P179	Endoplasmic reticulum aminopeptidase 2 OS=Homo sapiens GN=ERAP2 PE=1 SV=2 - [ERAP2_HUMAN]	51.79	1.35	0.297272	960	110.391	6.7124
Q9C0C2	182 kDa tankyrase-1-binding protein OS=Homo sapiens GN=TNKS1BP1 PE=1 SV=4 - [TB182_HUMAN]	239.17	2.14	0.295299	1729	181.685	4.85596
Q01970	1-phosphatidylinositol 4,5-bisphosphate phosphodiesterase beta-3 OS=Homo sapiens GN=PLCB3 PE=1 SV=2 - [PLCB3_HUMAN]	31.5	1.62	0.289812	1234	138.713	5.89697
P14923	Junction plakoglobin OS=Homo sapiens GN=JUP PE=1 SV=3 - [PLAK_HUMAN]	87.8524	4.16	0.28938	745	81.6927	6.13818
P53618	Coatomer subunit beta OS=Homo sapiens GN=COPB1 PE=1 SV=3 - [COPB_HUMAN]	108.06	1.89	0.286212	953	107.074	6.04932
Q9NQC3	Reticulon-4 OS=Homo sapiens GN=RTN4 PE=1 SV=2 - [RTN4_HUMAN]	63.9007	1.09	0.258438	1192	129.851	4.50049
A6NMY6	Putative annexin A2-like protein OS=Homo sapiens GN=ANXA2P2 PE=5 SV=2 - [AXA2L_HUMAN]	118.629	7.96	0.243051	339	38.6348	6.94678
P78527	DNA-dependent protein kinase catalytic subunit OS=Homo sapiens GN=PRKDC PE=1 SV=3 - [PRKDC_HUMAN]	60.98	0.34	0.242503	4128	468.788	7.12256
Q92616	Translational activator GCN1 OS=Homo sapiens GN=GCN1L1 PE=1 SV=6 - [GCN1L_HUMAN]	477.161	5.24	0.194259	2671	292.572	7.47412
Q96TA1	Niban-like protein 1 OS=Homo sapiens GN=FAM129B PE=1 SV=3 - [NIBL1_HUMAN]	117.844	5.63	0.175894	746	84.0847	6.18896
Q13751	Laminin subunit beta-3 OS=Homo sapiens GN=LAMB3 PE=1 SV=1 - [LAMB3_HUMAN]	509.341	10.41	0.166776	1172	129.489	7.21045
Q13200	26S proteasome non-ATPase regulatory subunit 2 OS=Homo sapiens GN=PSMD2 PE=1 SV=3 - [PSMD2_HUMAN]	160.762	3.96	0.163157	908	100.136	5.19873
Q7L1Q6	Basic leucine zipper and W2 domain-containing protein 1 OS=Homo sapiens GN=BZW1 PE=1 SV=1 - [BZW1_HUMAN]	195.622	10.5	0.153627	419	48.0127	5.92236
Q9UMD9	Collagen alpha-1(XVII) chain OS=Homo sapiens GN=COL17A1 PE=1 SV=3 - [COHA1_HUMAN]	335.241	5.48	0.149295	1497	150.326	8.79248
Q9BYX2	TBC1 domain family member 2A OS=Homo sapiens GN=TBC1D2 PE=1 SV=3 - [TBD2A_HUMAN]	32.15	2.59	0.141418	928	105.348	6.58057
P04083	Annexin A1 OS=Homo sapiens GN=ANXA1 PE=1 SV=2 - [ANXA1_HUMAN]	61.73	6.94	0.140212	346	38.69	7.02002
Q9HAV4	Exportin-5 OS=Homo sapiens GN=XPO5 PE=1 SV=1 - [XPO5_HUMAN]	1044.98	18.11	0.131755	1204	136.222	5.79541
P35527	Keratin, type I cytoskeletal 9 OS=Homo sapiens GN=KRT9 PE=1 SV=3 - [K1C9_HUMAN]	24543.5	61.8	0.114461	623	62.0268	5.23682
Q5VYK3	Proteasome-associated protein ECM29 homolog OS=Homo sapiens GN=ECM29 PE=1 SV=2 - [ECM29_HUMAN]	536.013	6.29	0.113269	1845	204.16	7.12256
P23229	Integrin alpha-6 OS=Homo sapiens GN=ITGA6 PE=1 SV=5 - [ITA6_HUMAN]	76.99	1.42	0.1114	1130	126.526	6.60986
O15533	Tapasin OS=Homo sapiens GN=TAPBP PE=1 SV=1 - [TPSN_HUMAN]	98.8406	6.92	0.0969651	448	47.5957	7.15186
P30508	HLA class I histocompatibility antigen, Cw-12 alpha chain OS=Homo sapiens GN=HLA-C PE=2 SV=2 - [1C12_HUMAN]	318.788	24.04	0.0927606	366	40.8601	6.30322
Q13753	Laminin subunit gamma-2 OS=Homo sapiens GN=LAMC2 PE=1 SV=2 - [LAMC2_HUMAN]	572.917	13.24	0.0823618	1193	130.892	6.18896
P05120	Plasminogen activator inhibitor 2 OS=Homo sapiens GN=SERPINB2 PE=1 SV=2 - [PAI2_HUMAN]	247.453	18.55	0.0815556	415	46.5661	5.63037
P13647	Keratin, type II cytoskeletal 5 OS=Homo sapiens GN=KRT5 PE=1 SV=3 - [K2C5_HUMAN]	6373.31	37.8	0.0650494	590	62.34	7.73779
P35908	Keratin, type II cytoskeletal 2 epidermal OS=Homo sapiens GN=KRT2 PE=1 SV=2 - [K22E_HUMAN]	23379.7	68.86	0.0595934	639	65.3932	8.00146
O14787	Transportin-2 OS=Homo sapiens GN=TNPO2 PE=1 SV=3 - [TNPO2_HUMAN]	331.844	3.9	0.0584558	897	101.322	5.0083
O60443	Non-syndromic hearing impairment protein 5 OS=Homo sapiens GN=DFNA5 PE=1 SV=2 - [DFNA5_HUMAN]	83.99	2.22	0.0569669	496	54.5204	5.17334
Q07065	Cytoskeleton-associated protein 4 OS=Homo sapiens GN=CKAP4 PE=1 SV=2 - [CKAP4_HUMAN]	704.351	23.59	0.0521318	602	65.9827	5.92236
P13645	Keratin, type I cytoskeletal 10 OS=Homo sapiens GN=KRT10 PE=1 SV=6 - [K1C10_HUMAN]	45735.8	66.44	0.0117542	584	58.7917	5.21143

## Sheet: S3 Signaling proteins
Pname	total expression	phosphorylation	phospho-sites	Consequence at Site	references (phosphorylation)	oxidation ratio	Consequence of Oxidation	reference (oxidation)	change of activity
H2O2									0
TNFR	0.81								0
INTEGRIN	0.2								0
IGF1R		7.31	Y1135/1136	Activate	PMID:20007139				1
EGFR	1	0.4	Y1109	Activate	PMID:22158416	0.638	Activate	PMID: 22158416	0
ASK1	0.39	0.045	S83	Activate	PMID:11689443				0
FAK	0.32								0
PDK1	1.04	1.06	S241	Activate	PMID:10455013				1
HSP90	1.798					0.969	Inhibit	PMID:15579467	1
PKC	0.98	0.51	S744/748	Activate	PMID:11440359				0
MEK	0.647								0
MYC	1.99								1
JNK1	0.79	0.2	T183/Y185	Activate	PMID:20709173				0
LKB1	1.01	0.4	S428	Activate	PMID:19858366				0
P53	0.58								0
STAT1	0.796	0.2	Y701	Activate	PMID:10071751				0
14-3-3	1.007								1
4EBP1		0.84							0
STAT3		0.79	Y705	Activate	PMID:7543024	0.444	Inhibit	PMID: 20807804	1
EIF4E	1.272								1
RPS6		0.66							0
PTEN	2.2								1
AKT1/3	0.85	0.13							0
AMPK	0.58	0.12							?
ACC	5.11	1.36
AKT2	0.61	0.82					Inhibit	PMID:21670275	?
GSK3	0.38	0.39					Inhibit		?
β-CATENIN	1.55								?
EEF2		1.99				0.553	Inhibit		?
	proteins were used in training of the model
	proteins were used to validate the predicted values

## Sheet: S4 Metabolic reactions
	EC_number	enzyme	UniprotID	Enzyme_value	Reversible?	Ke	T	Substrates	Products
1	3.5.4.4	ADA	P00813	0.01	0	1175	298.15	adenosine,H2O	NH4,inosine
2	2.4.2.1	PNP	P00491		1	0.0164	310.15	phosphate,inosine	hypoxanthine,r1p
3	2.4.2.1	PNP	P00491		1	0.063	310.15	phosphate,adenosine	adenine,r1p
4	2.4.2.1	PNP	P00491		1	0.00926	311.15	phosphate,guanosine	guanine,r1p
5	2.4.2.1	PNP	P00491		1	0.0156	311.15	phosphate,xanthosine	xanthine,r1p
6	5.4.2.7	PGM2	Q96G03		1	26	311.15	r1p	r5p
7	3.1.3.5	NT5C2	P49902	0.674	0	176	311.15	AMP,H2O	phosphate,adenosine
8	3.1.3.5	NT5C2	P49902	0.674	0	176	311.15	GMP,H2O	phosphate,guanosine
9	1.17.1.4	XDH	P47989		1			hypoxanthine,H2O,NAD	NADH,xanthine
10	1.17.1.4	XDH	P47989		1			xanthine,H2O,NAD	urate,NADH
11	3.5.4.3	GDA	Q9Y2T3		0	1500	298.15	guanine,H2O	NH4,xanthine
12	6.3.2.3	GSS	P48637	0.645	0			ATP,Glycine,glucys	phosphate,ADP,gthrd
13	3.4.11.2	ANPEP	P15144		0			Cys-Gly,H2O	L-Cysteine,Glycine
14	2.3.2.4	GGCT	O75223	0.406	0			gluala	5oxpro,ala-L
15	6.3.2.2	GCLC	P48506		0			L-Cysteine,ATP,L-Glutamate	ADP,phosphate,glucys
16	3.5.2.9	OPLAH	O14841		0			5oxpro,ATP,H2O	phosphate,ADP,L-Glutamate
17	2.6.1.52	PSAT1	Q9Y617	0.517	0	0.01117	311.15	pser-L,akg	L-Glutamate,3php
18	3.1.3.3	PSPH	P78330		0	47.4	311.15	H2O,pser-L	phosphate,L-serine
19	2.1.2.1	SHMT2	P34897	4.015	0	14.9	310.15	Glycine,mlthf,H2O	L-serine,thf
20	2.4.2.4	TYMP	P19971		1			phosphate,thymd	Thymine,2drlp
21	2.7.1.21	TK1	P04183	4.025	0	8700	298.15	ATP,thymd	ADP,dTMP
22	4.1.1.17	ODC1	P11926		0			L-ornithine	putrescine,CO2
23	2.6.1.13	OAT	P04181	2.422	1	71	310.15	akg,L-ornithine	L-Glutamate,glu5sa
24	2.1.1.45	TYMS	P04818		0	13000000	298.15	dUMP,mlthf	dTMP,dhf
25	3.6.1.6	ENTPD5/UDPase	O75356		0	890000	298.15	UDP,H2O	phosphate,UMP
26	6.3.4.2	CTP	P17812		0			ATP,L-Glutamine,UTP	ADP,CTP,L-Glutamate,phosphate
27	2.1.3.3	OTC	P00480		0	100000	310.15	cbp,L-ornithine	citr-L,phosphate
28	6.3.4.16	CPS1	P31327		0	3200	289.15	ATP,ATP,NH4,CO2,H2O	cbp,phosphate,ADP,ADP
29	5.4.2.2	PGM1	P36871		0	17.4	311.15	g1p	g6p
30	6.3.1.2	GLUL	P15104		0	1233	310.15	L-Glutamate,ATP,NH4	ADP,L-Glutamine,phosphate
31	1.13.11.20	CDO1	Q16878		0	5.34e-06	311.15	L-Cysteine,O2	3sala
32	4.1.1.29	CSAD	Q9Y600		1	4.2e-05	308.15	3sala	CO2,hypotaurine
33	2.4.2.8	HPRT1	P00492	1.793	0	100000	311.15	hypoxanthine,prpp	IMP,ppi
34	2.4.2.8	HPRT1	P00492	1.793	1	100000	311.5	guanine,prpp	GMP,ppi
35	2.4.2.7	APRT	P07741	0.882	0	2000	311.15	prpp,adenine	AMP,ppi
36	2.7.6.1	PRPS1	P60891		1	28.6	310.15	r5p,ATP	AMP,prpp
37	2.7.1.20	ADK	P55263	1.39	0	2080	298.15	adenosine,ATP	AMP,ADP
38	1.1.1.49	G6PD	P11413	2.26	0	52	298.15	g6p,NADP	6pgl,NADPH
39	3.5.4.5	CDA	P32320		0	10300	298.15	Cytidine,H2O	NH4,uridine
40	2.4.2.3	UPP1	Q16831		1	0.031	310.15	uridine,phosphate	uracil,r1p
41	2.7.1.48	UCK2	Q9BZX2		0	8800	298.15	uridine,ATP	ADP,UMP
42	2.7.1.40	PKM	P14618	1.177	0	0.000155	303.15	ATP,pyr	ADP,pep
43	1.11.1.6	CAT	P04040	0.864	0	2600000000000000	298.15	H2O2,H2O2	H2O,O2
44	3.1.1.31	PGLS	O95336	0.375	0	83000	311.15	6pgl,H2O	6pgc
45	2.4.2.9	UPP	Q980Q4		1	0.031	310.15	UMP,ppi	uracil,prpp
46	1.1.1.44	PGD	P52209	3.49	0	0.076	298.15	6pgc,NADP,H2O	CO2,NADPH,ru5p-D
47	5.3.1.6	RPIA	P49247		1	0.28	310.15	r5p	ru5p-D
48	2.5.1.16	SRM	P19623		0			ametam,putrescine	5mta,spermidine
49	1.8.1.7	GSR(GR)	P00390	0.89	0	800	298.15	gthox,NADPH	gthrd,NADP
50	4.2.1.22	CBS	P35520	1.61	0	0.61	310.15	L-serine,hcys-L	cyst-L,H2O
51	4.4.1.1	CTH(CSE)	P32929	0.72	0	1.7	310.15	cyst-L,H2O	L-Cysteine,NH4,2obut
52	3.1.3.46	TIGAR induced inhibition	Q9NQ88	0.362	0	0.019	310.15	f26bp,H2O	f6p,phosphate
53	2.7.1.105	PFK2	Q9UBT0		0	0.022	310.15	f6p,ATP	f26bp,ADP
54	5.3.1.9	G9Pi	P06744		1			g6p	f6p
55	2.7.1.11	PFK1	Q9M0F9		0	150	303.15	f6p,ATP	ADP,fdp
56	4.1.2.13	ALDOC	P09972		0			fdp	dhap,g3p
57	1.2.1.12	GAPD	P04406		0			g3p,NAD,phosphate	NADH,glycolysis
58	1.11.1.9	GPX1(GPx1)	P07203	1.06	0	0.2	310.15	gthrd,gthrd,H2O2	gthox,H2O,H2O
59	1.8.1.9	TXNRD1(TrxR1)	Q16881	1.75	0	48		NADPH,Trx1(SS)	NADP,Trx1(SH)2
60	1.8.1.9	TXNRD2(TrxR2)	Q9NNW7	0.98	0	48		NADPH,Trx2(SS)	NADP,Trx2(SH)2
61	1.11.1.15	PRDX1(Prx1)	Q06830	2.2	0			Prx1(SH)2,H2O2	Prx1(SOH),H2O
62	1.11.1.15	PRDX1(Prx1)	Q06830	2.2	0			Prx1(SOH)	Prx1(SS),H2O
63	1.11.1.15	PRDX1(Prx1)	Q06830	2.2	0			Prx1(SOH),H2O2	Prx1(SO2H),H2O
64	1.11.1.15	PRDX3(Prx3)	P30048	2.1	0			Prx3(SH)2,H2O2	Prx3(SOH),H2O
65	1.11.1.15	PRDX3(Prx3)	P30048	2.1	0			Prx3(SOH)	Prx3(SS),H2O
66	1.11.1.15	PRDX3(Prx3)	P30048	2.1	0			Prx3(SOH),H2O2	Prx3(SO2H),H2O
67	1.8.98.2	SRXN1(Srx1)	Q9BYN0	0.37	0			Prx1(SO2H),ATP,gthrd,gthrd	Prx1(SOH),ADP,phosphate,gthox
68	1.8.98.2	SRXN1(Srx1)	Q9BYN0	0.37	0			Prx3(SO2H),ATP,gthrd,gthrd	Prx3(SOH),ADP,phosphate,gthox
69	0.0.0.0	TXN(Trx1)	P10599	0.69	0			Trx1(SH)2,Prx1(SS)	Trx1(SS),Prx1(SH)2
70	0.0.0.0	TXN2(Trx2)	Q99757	1.22	0			Trx2(SH)2,Prx3(SS)	Trx2(SS),Prx3(SH)2
71	0.0.0.0	HMGCR	P04035		0		310.15	Acetyl-CoA,NADPH	Mevalonate,NADP
72	0.0.0.0	Squalene synthase	P37268	1.8	0		310.15	Mevalonate,ATP,ATP,ATP,NADPH	Squalene,ADP,ADP,ADP,NADP
73	0.0.0.0	XXX	XXX		0		310.15	Squalene, NADPH,NADPH,NADPH,NADPH,NADPH,NADPH,NADPH,NADPH,NADPH,NADPH,NADPH,NADPH,NADPH,NADPH,NAD,NAD,NAD,NAD,NAD,NAD	chsterol,NADH,NADH,NADH,NADH,NADH,NADH,NADP,NADP,NADP,NADP,NADP,NADP,NADP,NADP,NADP,NADP,NADP,NADP,NADP,NADP
74	0.0.0.0	Prx6	P30041	1.535	0			gthrd,gthrd,H2O2	gthox,H2O,H2O

## Sheet: S5 Signaling reactions
	Upstream	Downstream	Regulations
1	H2O2	AKT2	0		1: promotion
2	H2O2	HSP90β	0		0: inhibition
3	H2O2	EGFR	1
4	H2O2	STAT3	0
5	H2O2	NFKB	0
6	H2O2	EEF2	0
7	TGFR	MKK3	1
8	TGFR	MKK4	1
9	TGFR	SHC	1
10	TGFR	PI3K	1
11	TNFR	Ras	1
12	TNFR	NIK	1
13	INSR	PI3K	1
14	IGF1R	PI3K	1
15	IGF1R	SHC	1
16	INTEGRIN	FAK	1
17	EGFR	PI3K	1
18	EGFR	SHC	1
19	EGFR	JAK1/2	1
20	INFGR	JAK1/2	1
21	ASK1	MKK3	1
22	ASK1	MKK4	1
23	MKK4	JNK1	1
24	MKK3	P38	1
25	PTEN	AKT1/3	0
26	PTEN	AKT2	0
27	PI3K	PDK1	1
28	FAK	PI3K	1
29	FAK	SHC	1
30	SHC	Ras	1
31	JAK1/2	P70S6K	1
32	JAK1/2	STAT1	1
33	JAK1/2	STAT3	1
34	PKC	JNK1	1
35	JNK1	P53	1
36	P38	MYC	1
37	NIK	IKK	1
38	PDK1	AKT1/3	1
39	PDK1	AKT2	1
40	HSP90β	AKT2	1
41	Ras	PI3K	1
42	Ras	MEK	1
43	LKB1	AMPK	1
44	MYC	P53	1
45	AKT1/3	GSK3-β	1
46	AKT2	IKK	1
47	AKT2	ASK1	0
48	AKT2	mTOR	1
49	AKT2	GLUT4	1
50	MEK	ERK	1
51	P53	AMPK	1
52	P53	14-3-3	1
53	IKK	NFKB	1
54	mTOR	4EBP1	0
55	mTOR	P70S6K	1
56	mTOR	MYC	1
57	ERK	EIF4E	1
58	ERK	P70S6K	1
59	CaMKK	AMPK	1
60	AMPK	SREBP-1c	0
61	AMPK	mTOR	0
62	AMPK	P53	1
63	AMPK	SREBP-2	0
64	AMPK	ACC	0
65	GSK3-β	β-CATENIN	0
66	GSK3-β	Snail	0
67	GSK3-β	MYC	0
68	4EBP1	EIF4E	0
69	P70S6K	EEF2	1
70	P70S6K	RPS6	1
71	palmitate	AMPK	1
72	SREBP-1c	FASN	1
73	SREBP-1c	ACC	1
74	PP2C	AMPK	0
75	PP2A	ACC	1
76	SREBP-2	HMGCR	1
77	H2O2	SHMT2	0
78	H2O2	PKM	0
79	MYC	CTP	1
80	MYC	TK1	1
81	MYC	PKM	1
82	P53	G6PD	0
83	P53	PGM1	0
84	P53	PGM2	0
85	SREBP-2	Squalene sythase	1
86	NFKB	SOD2	1
87	GSK3-β	CTP	0

## Sheet: Table S1
Table S1. Subset of network proteins identified in the redox proteomics data.
Uniprot ID	Proteins	Oxidation Ratio	Description
P40763	STAT3	0.444	Signaling proteins
P00533	EGFR	0.638	Signaling proteins
P13639	EEF2	0.554	Signaling proteins
P08238	HSP90	0.969	Signaling proteins
Q00653	NFKB	0.277	Signaling proteins
P34897	SHMT2	1.966	Metabolic Enzyme
P14618	PKM	1.227	Metabolic Enzyme

## Sheet: Table S2
Table S2. Redox-regulated signaling and metabolic proteins connected to node “H2O2” and the effects of oxidation on their activity.
NO.	Redox-regulated reactions	Annotations
1	“H2O2” inhibits STAT3	PMID: 20807804
2	“H2O2” activates EGFR	PMID: 22158416
3	“H2O2” inhibits EEF2	PMID: 18768473
4	“H2O2” inhibits HSP90	PMID: 15579467
5	“H2O2” inhibits PKM	PMID: 21275844
7	“H2O2” inhibits SHMT2	PMID: 25186948
8	“H2O2”” inhibits NFκB	PMID: 1903539
6	“H2O2” inhibits AKT2	PMID: 21670275

## Sheet: Table S3
Table S3. Differential expression, phosphorylation, oxidation and predicted activity changes of validated proteins.
Proteins	Total expression	Phosphorylation	Oxidation	Predicted activity’s changes
AKT2	1	0.82		Up-regulated
GSK-3	0.38	0.38		Down-regulated
β-catenin	1.55			Up-regulated
EEF2		1.99	0.553	Up-regulated
AMPK	0.58	0.13		Down-regulated

## Sheet: Table S4
Table S4. Primers and PCR conditions for quantification of β-catenin.
Gene	5’-3’ Sequence (Forward primer [F], Reverse primer [R])	Length (bp)
b-catenin	F: CTGATTTGATGGAGTTGGACATGG	228
	R: CAGCTACTTGTTCTTGAGTGAAGG
18S	F: GTGGTGTTGAGGAAAGCAGACA	98
	R: TGATCACACGTTCCACCTCATC
PCR conditions: 95°C for 5 min; 28 cycles of 95°C for 30 sec, 54°C for 30 sec and 72°C for 30 sec; and a final extension step for 5 min at 72°C.
